# Supplementary material for: Mobile Phones As Surveillance Tools: Implementing and Evaluating a Large-Scale Intersectoral Surveillance System for Rabies in Tanzania
Source: PLoS Med. 2016 Apr 12;13(4):e1002002. doi: 10.1371/journal.pmed.1002002 (PMC4829224; doi:10.1371/journal.pmed.1002002)
Supplement: S1 Data — (XLSX) [file pmed.1002002.s001.xlsx]

## Sheet: Example_data
Date	Ulanga.Bite.incidence	Pemba.Bite.incidence	Kibaha.rural.PEP.doses	Kibaha.rural.PEP.shortages	Kisaware.PEP.doses	Kisaware.PEP.shortages	Morogoro.rural.IM	Morogoro.rural.ID	Rufiji.IM	Rufiji.ID	Nachingwea.Dogs.vaccinated	Masasi.Dogs.vaccinated
2011-01-01	3.7707	0.491584	2	0	0	0	0	22	0	2	0	0
2011-02-01	1.88535	0.983168	4	2	0	2	11	23	10	13	1482	970
2011-03-01	1.50828	0	2	0	1	2	9	36	6	4	0	0
2011-04-01	1.50828	1.47475	0	0	2	1	15	5	4	0	0	0
2011-05-01	3.39363	1.47475	0	0	4	3	17	9	0	2	0	0
2011-06-01	3.7707	0	0	0	16	2	25	7	7	3	0	0
2011-07-01	3.7707	0.737376	4	0	10	1	14	20	7	1	0	0
2011-08-01	5.65604	0.491584	5	0	10	2	16	21	4	12	114	0
2011-09-01	4.52484	0.737376	2	0	4	0	11	3	3	7	0	0
2011-10-01	5.65604	1.96634	4	0	12	0	9	0	14	4	0	0
2011-11-01	2.26242	0.245792	0	0	10	0	8	3	9	6	0	0
2011-12-01	8.6726	0.491584	11	1	24	0	8	48	10	2	0	0
2012-01-01	7.54139	0	35	2	6	2	8	58	1	1	0	0
2012-02-01	5.27897	0	7	1	0	6	19	69	9	4	0	0
2012-03-01	3.7707	0	0	8	0	4	12	57	0	1	0	0
2012-04-01	8.29553	0.491584	4	2	6	2	4	29	2	5	0	0
2012-05-01	7.54139	0.245792	0	0	8	2	0	28	7	2	0	0
2012-06-01	6.41018	0.737376	0	0	0	0	0	61	12	0	0	3418
2012-07-01	3.7707	0.245792	0	0	0	0	0	91	0	0	959	0
2012-08-01	3.01656	0.245792	0	0	3	1	0	102	0	0	1274	0
2012-09-01	6.41018	0.245792	5	0	28	1	0	93	4	11	0	0
2012-10-01	4.14777	0.245792	0	1	8	0	0	61	2	3	0	0
2012-11-01	5.27897	0.245792	0	2	0	6	4	85	2	6	0	0
2012-12-01	7.91846	0	13	0	1	2	1	54	2	8	0	0
2013-01-01	3.01656	0.245792	16	0	7	1	1	42	3	1	0	0
2013-02-01	4.90191	0.245792	9	1	23	1	0	15	0	1	0	0
2013-03-01	1.13121	0	4	0	11	0	0	2	0	4	0	0
2013-04-01	3.01656	0	11	1	5	1	1	0	4	1	0	0
2013-05-01	1.88535	0.245792	6	1	0	0	12	9	0	6	0	0
2013-06-01	4.14777	0.491584	6	0	0	0	56	27	0	11	0	0
2013-07-01	6.03311	0.491584	6	0	0	0	17	28	0	14	0	0
2013-08-01	6.41018	0	8	0	0	2	0	15	0	3	0	0
2013-09-01	4.52484	0	7	0	0	0	0	20	3	17	0	0
2013-10-01	2.26242	0.245792	3	0	0	4	0	8	0	0	0	0
2013-11-01	2.63949	0.245792	5	0	0	0	0	1	0	0	0	0
2013-12-01	3.7707	0.245792	3	0	0	0	0	3	0	1	0	0
2014-01-01	0.37707	0	4	0	0	1	0	0	0	3	0	0
2014-02-01	2.26242	0	3	0	1	2	0	17	0	25	0	0
2014-03-01	3.39363	0	3	0	0	1	1	63	1	30	0	0
2014-04-01	4.90191	0.245792	8	0	0	1	1	119	0	24	0	150
2014-05-01	3.7707	0	6	0	1	1	0	47	0	38	0	0
2014-06-01	2.26242	0	4	0	1	3	0	35	0	12	0	4215
2014-07-01	1.13121	0	18	0	7	0	0	54	0	19	0	0
2014-08-01	3.39363	0	8	0	3	0	0	68	1	25	2861	0
2014-09-01	0.754139	0.245792	6	0	2	0	0	46	0	14	0	0
2014-10-01	1.50828	0.245792	7	0	10	0	0	41	0	37	0	0
2014-11-01	4.52484	0	2	0	19	1	0	56	0	28	0	0
2014-12-01	1.50828	0	3	0	12	1	0	22	19	20	0	0
2015-01-01	1.13121	0	5	0	19	0	0	20	55	52	0	0
2015-02-01	1.88535	0	14	1	14	0	0	61	2	52	0	0
2015-03-01	1.13121	0	15	0	35	0	0	43	0	24	0	0
2015-04-01	5.65604	0	8	0	19	0	0	0	0	5	0	0
2015-05-01	2.63949	0	2	0	19	2	0	0	0	6	0	0
2015-06-01	0	0	0	0	0	0	0	0	0	0	0	0

## Sheet: Variables
Variable	Description
Bite incidence	Monthly bite incidence per 100 000 persons
PEP doses	Monthly amout of doses of post-exposure prophylaxis delivered
PEP shortages	Monthly amout of doses of post-exposure prophylaxis missing
PEP route: IM/ID	Route regime post-exposure treatment was delivered: Intramuscular / Intradermal
Dogs vaccianated	Monthly number of dogs vaccinated (N.B. The aim is for vaccination campaignsto be conducted annually)
