# Supplementary material for: Mobile Phones As Surveillance Tools: Implementing and Evaluating a Large-Scale Intersectoral Surveillance System for Rabies in Tanzania
Source: PLoS Med. 2016 Apr 12;13(4):e1002002. doi: 10.1371/journal.pmed.1002002 (PMC4829224; doi:10.1371/journal.pmed.1002002)
Supplement: S2 Data — (XLS) [file pmed.1002002.s002.xls]

## Sheet: Usability_Data
Sector	Sex	Disability	Educational.level	Texts.day	Time.owned.phone	Amount.spent.month	YN.Own.email.address	YN.Own.computer	Computer.certificate	YN.Use.computer	YN.Use.internet	YN.Login.problems	Time.download.form	Time.to.fill.form	Times.got.stuck	z.time.to.fill	z.stuck
Clinic	Female	None	Secondary	3	4	5000	FALSE	FALSE	FALSE	FALSE	FALSE	Problems	3	11	3	-0.197093	0.0771564
Clinic	Female	None	Secondary	4	5	30000	FALSE	FALSE	FALSE	FALSE	FALSE	Problems	1	8	0	-0.872841	-1.24552
Clinic	Female	None	Secondary	10	7	10000	FALSE	FALSE	FALSE	FALSE	FALSE	Problems	1	11	4	-0.197093	0.51805
Clinic	Male	None	Diploma	60	10	30000	TRUE	FALSE	FALSE	TRUE	TRUE	Problems	1	8	0	-0.872841	-1.24552
Clinic	Female	None	Secondary	2	4	4000	FALSE	FALSE	TRUE	TRUE	FALSE	No problems	1	7	0	-1.09809	-1.24552
Clinic	Female	None	Secondary	2	5	30000	FALSE	FALSE	FALSE	FALSE	FALSE	No problems	2	15	6	0.703904	1.39984
Clinic	Female	None	Secondary	5	5	15000	FALSE	FALSE	FALSE	TRUE	TRUE	Problems	2	6	0	-1.32334	-1.24552
Clinic	Male	None	Diploma	30	9	15000	TRUE	FALSE	FALSE	TRUE	TRUE	No problems	1	8	0	-0.872841	-1.24552
Clinic	Female	None	Secondary	10	3	25000	FALSE	FALSE	FALSE	FALSE	FALSE	No problems	1	10	1	-0.422343	-0.804631
Clinic	Female	None	Secondary	15	7	30000	FALSE	TRUE	FALSE	TRUE	FALSE	Problems	2	4	0	-1.77384	-1.24552
Clinic	Female	None	Secondary	5	5	15000	FALSE	FALSE	FALSE	FALSE	FALSE	No problems	2	18	1	1.37965	-0.804631
Clinic	Male	None	Secondary	2	5	10000	FALSE	FALSE	FALSE	FALSE	FALSE	NA	1	20	4	1.83015	0.51805
Clinic	Female	Sight	Diploma	3	3	3000	FALSE	FALSE	FALSE	TRUE	TRUE	Problems	4	12	7	0.0281562	1.84073
Clinic	Female	None	Secondary	3	4	4000	FALSE	FALSE	FALSE	FALSE	FALSE	Problems	2	12	0	0.0281562	-1.24552
Clinic	Female	None	Diploma	10	7	50000	TRUE	FALSE	FALSE	TRUE	TRUE	Problems	1	6	0	-1.32334	-1.24552
Clinic	Female	None	Primary	3	4	50000	FALSE	FALSE	FALSE	FALSE	FALSE	Problems	4	14	6	0.478655	1.39984
Clinic	Female	None	Primary	2	5	20000	FALSE	FALSE	FALSE	FALSE	FALSE	Problems	2	14	3	0.478655	0.0771564
Clinic	Female	None	Primary	5	7	10000	FALSE	FALSE	FALSE	FALSE	FALSE	Problems	2	15	6	0.703904	1.39984
Clinic	Male	None	Diploma	5	10	50000	FALSE	FALSE	FALSE	FALSE	FALSE	Problems	4	13	4	0.253406	0.51805
Clinic	Female	None	Primary	7	7	20000	FALSE	FALSE	FALSE	FALSE	FALSE	No problems	2	12	3	0.0281562	0.0771564
Clinic	Male	None	Diploma	30	8	120000	FALSE	FALSE	FALSE	FALSE	FALSE	No problems	1	6	1	-1.32334	-0.804631
Clinic	Female	None	Secondary	3	9	20000	FALSE	FALSE	FALSE	FALSE	FALSE	Problems	2	8	1	-0.872841	-0.804631
Clinic	Female	None	Primary	5	7	60000	FALSE	FALSE	FALSE	FALSE	FALSE	Problems	1	10	0	-0.422343	-1.24552
Clinic	Male	None	Diploma	0	3	20000	FALSE	FALSE	FALSE	FALSE	FALSE	Problems	2	20	7	1.83015	1.84073
Clinic	Male	None	Primary	3	5	20000	FALSE	FALSE	FALSE	FALSE	FALSE	No problems	3	15	6	0.703904	1.39984
Clinic	Female	Sight	Secondary	3	7	20000	FALSE	FALSE	FALSE	FALSE	FALSE	Problems	2	7	6	-1.09809	1.39984
Clinic	Female	None	Primary	4	6	30000	FALSE	FALSE	FALSE	TRUE	TRUE	No problems	3	10	2	-0.422343	-0.363737
Clinic	Female	None	Primary	1	5	4000	FALSE	FALSE	FALSE	FALSE	FALSE	No problems	2	9	4	-0.647592	0.51805
Clinic	Female	None	Diploma	4	2	20000	FALSE	FALSE	FALSE	FALSE	FALSE	No problems	2	20	5	1.83015	0.958943
Clinic	Male	None	Diploma	2	11	30000	FALSE	FALSE	FALSE	FALSE	FALSE	No problems	1	10	3	-0.422343	0.0771564
Clinic	Female	None	Primary	5	9	35000	FALSE	TRUE	FALSE	TRUE	FALSE	No problems	2	10	3	-0.422343	0.0771564
Clinic	Male	Sight	Primary	1	4	30000	FALSE	FALSE	FALSE	FALSE	FALSE	Problems	2	16	0	0.929154	-1.24552
Clinic	Male	None	Secondary	4	10	50000	FALSE	FALSE	FALSE	TRUE	FALSE	Problems	1	8	2	-0.872841	-0.363737
Clinic	Male	None	Diploma	5	7	20000	FALSE	FALSE	FALSE	FALSE	FALSE	Problems	1	14	3	0.478655	0.0771564
Clinic	Female	None	Primary	5	5	15000	FALSE	FALSE	FALSE	FALSE	FALSE	Problems	2	7	4	-1.09809	0.51805
Clinic	Male	None	Primary	0	4	10000	FALSE	FALSE	FALSE	FALSE	FALSE	Problems	2	13	5	0.253406	0.958943
Clinic	Male	None	Secondary	3	6	20000	FALSE	FALSE	FALSE	FALSE	FALSE	No problems	1	15	5	0.703904	0.958943
Clinic	Male	Sight	Primary	10	3	50000	FALSE	FALSE	FALSE	FALSE	FALSE	No problems	2	13	1	0.253406	-0.804631
Clinic	Male	None	Secondary	3	5	10000	FALSE	FALSE	FALSE	FALSE	FALSE	No problems	1	18	3	1.37965	0.0771564
Clinic	Male	None	Primary	10	5	30000	FALSE	FALSE	FALSE	FALSE	FALSE	Problems	1	22	4	2.28065	0.51805
Livestock	Male	None	Diploma	20	6	70000	TRUE	FALSE	FALSE	TRUE	TRUE	No problems	1	8	3	-0.515932	0.469776
Livestock	Male	None	Diploma	40	6	40000	TRUE	TRUE	TRUE	TRUE	TRUE	No problems	1	6	1	-1.08451	-0.58722
Livestock	Male	None	Diploma	5	6	20000	FALSE	FALSE	FALSE	FALSE	TRUE	No problems	1	6	2	-1.08451	-0.058722
Livestock	Male	None	Diploma	10	4	40000	FALSE	FALSE	FALSE	TRUE	TRUE	No problems	1	7	0	-0.800222	-1.11572
Livestock	Female	None	Diploma	5	5	20000	FALSE	FALSE	FALSE	FALSE	FALSE	Problems	1	8	1	-0.515932	-0.58722
Livestock	Male	None	Diploma	10	6	20000	FALSE	FALSE	TRUE	FALSE	TRUE	No problems	1	5	0	-1.3688	-1.11572
Livestock	Male	None	Diploma	3	8	30000	FALSE	FALSE	FALSE	TRUE	TRUE	No problems	1	7	0	-0.800222	-1.11572
Livestock	Male	None	Diploma	25	15	150000	FALSE	FALSE	FALSE	FALSE	FALSE	No problems	1	12	1	0.621225	-0.58722
Livestock	Male	None	Diploma	5	11	30000	FALSE	FALSE	FALSE	FALSE	FALSE	No problems	2	13	5	0.905514	1.52677
Livestock	Male	None	Diploma	0	6	15000	FALSE	FALSE	FALSE	FALSE	FALSE	Problems	3	15	6	1.47409	2.05527
Livestock	Male	None	Diploma	6	10	15000	FALSE	FALSE	FALSE	FALSE	FALSE	No problems	1	12	3	0.621225	0.469776
Livestock	Male	None	Diploma	1	6	20000	FALSE	FALSE	FALSE	FALSE	FALSE	No problems	2	20	6	2.89554	2.05527
Livestock	Male	None	Diploma	5	12	60000	FALSE	FALSE	FALSE	FALSE	FALSE	Problems	3	12	4	0.621225	0.998274
Livestock	Male	None	Diploma	4	11	120000	FALSE	FALSE	TRUE	FALSE	TRUE	No problems	1	10	4	0.0526462	0.998274
Livestock	Male	None	Diploma	15	7	45000	TRUE	FALSE	FALSE	FALSE	FALSE	No problems	1	9	0	-0.231643	-1.11572
Livestock	Male	None	Diploma	2	8	15000	FALSE	FALSE	FALSE	FALSE	TRUE	No problems	1	12	2	0.621225	-0.058722
Livestock	Male	None	Diploma	3	7	20000	TRUE	FALSE	FALSE	TRUE	TRUE	No problems	1	13	2	0.905514	-0.058722
Livestock	Male	Sight	Diploma	3	12	27500	TRUE	FALSE	FALSE	TRUE	TRUE	No problems	1	6	0	-1.08451	-1.11572
Livestock	Male	Sight	Diploma	5	8	30000	FALSE	FALSE	FALSE	FALSE	FALSE	Problems	1	6	1	-1.08451	-0.58722
Livestock	Male	None	Diploma	5	10	30000	FALSE	FALSE	TRUE	TRUE	TRUE	No problems	2	8	2	-0.515932	-0.058722
Livestock	Male	None	Diploma	0	15	120000	FALSE	FALSE	FALSE	FALSE	FALSE	No problems	1	10	0	0.0526462	-1.11572
Livestock	Male	None	Diploma	5	11	50000	FALSE	FALSE	FALSE	FALSE	FALSE	No problems	1	10	1	0.0526462	-0.58722
Livestock	Female	None	Diploma	10	10	30000	FALSE	FALSE	FALSE	FALSE	FALSE	Problems	1	8	4	-0.515932	0.998274
Livestock	Male	None	Diploma	3	9	40000	FALSE	FALSE	FALSE	TRUE	TRUE	No problems	2	10	4	0.0526462	0.998274
Livestock	Male	None	Diploma	10	9	100000	FALSE	FALSE	FALSE	FALSE	TRUE	Problems	1	6	1	-1.08451	-0.58722
Livestock	Male	None	Diploma	10	10	36000	TRUE	FALSE	FALSE	TRUE	TRUE	No problems	1	10	0	0.0526462	-1.11572
Livestock	Male	None	Diploma	2	3	30000	FALSE	FALSE	FALSE	FALSE	FALSE	No problems	1	16	4	1.75838	0.998274

## Sheet: Variables
Variable	How collected	Notes	Description
Sector	Observed		Clinic or Livestock (i.e. medical or veterinary)
Age	Self-report	Removed for data identifiability reasons	In years
Sex	Self-report		Male or Female
Disability	Self-report		None or Sight
Educational.level	Self-report		Highest level of education achieved
Year.last.studied	Self-report	Removed for data identifiability reasons	Year in which respondent last engaged in formal study
Texts.day	Self-report		Number of SMS / Text Messages sent per day
Time.owned.phone	Self-report		Time since owned mobile phone (in months)
Amount.spent.month	Self-report		Amount spent per month on mobile phone (in Tanzanian Shillings)
YN.Own.email.address	Self-report		Does respondent have their own (personal) email address
YN.Own.computer	Self-report		Does the respondent own a computer?
Computer.certificate	Self-report		Does the respondent have a computer certificate?
YN.Use.computer	Observed		Does the respondent use a computer (at least yearly)?
YN.Use.internet	Observed		Does the respondent use the Internet (at least yearly)?
YN.Login.problems	Observed		Did participant experience problems during login?
Time.download.form	Observed		Time taken to log in and download form (in minutes)
Time.to.fill.form	Observed		Time taken to fill in and submit form (in minutes)
Times.got.stuck	Observed		Number of times participant got stuck and required help
z.time.to.fill	Computed		z-score of Times.to.fill.form
z.stuck	Computed		z-score of Times.got.stuck
